# Supplementary material for: Associations Between Decision-Making Biases and Swallowing and Physical Functions in Community-Dwelling Older Adults: A Cross-Sectional Study
Source: Geriatrics (Basel). 2025 Oct 24;10(6):138. doi: 10.3390/geriatrics10060138 (PMC12641726; doi:10.3390/geriatrics10060138)
Supplement: Supplementary file 1 [file geriatrics-10-00138-s001.zip]

Archive with 1 entries (1 files):
- geriatrics-3883273-supplementary.pdf
